# Supplementary material for: Self-Supply Oxygen ROS Reactor via Fenton-like Reaction and Modulating Glutathione for Amplified Cancer Therapy Effect
Source: Nanomaterials (Basel). 2022 Jul 21;12(14):2509. doi: 10.3390/nano12142509 (PMC9319594; doi:10.3390/nano12142509)
Supplement: Supplementary file 1 [file nanomaterials-12-02509-s001.zip]

Archive with 1 entries (1 files):
- nanomaterials-1790684-supplementary.pdf
